# Supplementary material for: Label-Free LC-MS/MS Analysis Reveals Different Proteomic Profiles between Egg Yolks of Silky Fowl and Ordinary Chickens
Source: Foods. 2022 Apr 2;11(7):1035. doi: 10.3390/foods11071035 (PMC8997978; doi:10.3390/foods11071035)
Supplement: Supplementary file 1 [file foods-11-01035-s001.zip]

Archive with 1 entries (1 files):
- foods-1628756-supplementary.pdf
